# Supplementary material for: Exploring the immunological landscape of osteomyelitis through mendelian randomization analysis
Source: Front Genet. 2024 Apr 8;15:1362432. doi: 10.3389/fgene.2024.1362432 (PMC11033344; doi:10.3389/fgene.2024.1362432)
Supplement: Supplementary file 2 [file Table1.XLSX]

## Sheet: Sheet1
Memory B cell %B cell	SNP	effect_allele.exposure	other_allele.exposure	beta.exposure	eaf.exposure	chr.exposure	pos.exposure	se.exposure	samplesize.exposure	pval.exposure
	rs112570989	T	C	-0.4739	0.0149	12	2866164	0.1022	3657	3.63203e-06
	rs115405874	G	A	0.9926	0.0037	5	119742816	0.2014	3657	8.60994e-07
	rs145123647	T	C	-1.082	0.003	10	26959594	0.2244	3657	1.48898e-06
	rs35698683	G	A	-0.2768	0.0447	4	11590243	0.05925	3657	3.09899e-06
	rs4658141	C	T	-0.1354	0.3805	1	89814066	0.02587	3657	1.73201e-07
	rs55710170	A	G	-0.1745	0.1181	3	16416145	0.03783	3657	4.11604e-06
	rs62398379	C	T	0.1256	0.4032	6	37585447	0.0259	3657	1.28301e-06
	rs690488	A	C	0.1701	0.8588	5	40183220	0.03602	3657	2.43703e-06
	rs72635970	G	T	0.3572	0.0444	2	73868977	0.06109	3657	5.44703e-09
	rs72844588	A	G	0.2178	0.0913	2	138420154	0.04314	3657	4.671e-07
	rs7412746	T	C	-0.138	0.5153	1	150860471	0.02542	3657	6.03295e-08
	rs75766272	T	C	-0.468	0.0201	1	8009985	0.08646	3657	6.601e-08
	rs76477280	G	A	0.4292	0.0206	13	50147180	0.08807	3657	1.14301e-06
	rs77312528	G	T	-0.6233	0.0107	4	36385921	0.1256	3657	7.26993e-07
	rs77762131	C	G	0.2733	0.045	14	96205838	0.05819	3657	2.73401e-06
	rs895377	A	G	-0.1351	0.3683	5	58050530	0.02599	3657	2.13e-07
	rs9270558	A	G	-0.1488	0.5249	6	32560667	0.03249	3657	4.79899e-06
	rs9492229	C	T	0.3141	0.9556	6	129409652	0.06101	3657	2.74998e-07
	rs9584780	C	T	0.3691	0.0257	13	98901269	0.07708	3657	1.754e-06
Naive-mature B cell %B cell	rs112570989	T	C	0.4852	0.0149	12	2866164	0.1023	3657	2.19099e-06
	rs115405874	G	A	-1.013	0.0037	5	119742816	0.2016	3657	5.36896e-07
	rs13421263	T	C	0.2616	0.0528	2	169182294	0.05638	3657	3.61801e-06
	rs145123647	T	C	1.077	0.003	10	26959594	0.2247	3657	1.71902e-06
	rs2334904	A	G	0.1801	0.114	11	132133144	0.03937	3657	4.91405e-06
	rs4658141	C	T	0.1371	0.3805	1	89814066	0.0259	3657	1.28499e-07
	rs62398379	C	T	-0.1251	0.4032	6	37585447	0.02593	3657	1.46201e-06
	rs690488	A	C	-0.1667	0.8588	5	40183220	0.03608	3657	3.98502e-06
	rs72635970	G	T	-0.3399	0.0444	2	73868977	0.06121	3657	3.01301e-08
	rs72844588	A	G	-0.2131	0.0913	2	138420154	0.04321	3657	8.50492e-07
	rs7412746	T	C	0.1312	0.5153	1	150860471	0.02547	3657	2.74802e-07
	rs75766272	T	C	0.463	0.0201	1	8009985	0.0866	3657	9.55103e-08
	rs76477280	G	A	-0.4222	0.0206	13	50147180	0.08821	3657	1.76498e-06
	rs77312528	G	T	0.6035	0.0107	4	36385921	0.1258	3657	1.68101e-06
	rs77762131	C	G	-0.2722	0.045	14	96205838	0.05828	3657	3.10099e-06
	rs895377	A	G	0.1314	0.3683	5	58050530	0.02603	3657	4.65297e-07
	rs9492229	C	T	-0.3012	0.9556	6	129409652	0.06111	3657	8.684e-07
	rs9584780	C	T	-0.388	0.0257	13	98901269	0.07717	3657	5.199e-07
	rs974368	A	G	-0.1154	0.5141	14	63009549	0.025	3657	4.08e-06
CD20- %B cell	rs118084343	G	A	-0.2663	0.0547	11	17687837	0.0544	3658	1.02901e-06
	rs140134875	A	C	-1.694	0.0011	15	80306120	0.3528	3658	1.639e-06
	rs187723151	A	G	-0.9447	0.004	1	242186219	0.1934	3658	1.07999e-06
	rs2107459	A	C	0.2021	0.0853	16	74140113	0.04383	3658	4.17503e-06
	rs316122	C	G	0.2993	0.0372	5	93014071	0.06479	3658	3.971e-06
	rs4244568	G	T	-0.1233	0.3414	15	39319915	0.02622	3658	2.67399e-06
	rs58352426	A	G	0.1401	0.2246	3	154090291	0.02947	3658	2.07998e-06
	rs7265879	G	C	-0.2182	0.0778	20	6103341	0.04616	3658	2.35798e-06
	rs9270911	T	C	0.1364	0.6083	6	32572202	0.02871	3658	2.10499e-06
Memory B cell %lymphocyte	rs10791220	G	A	-0.1793	0.1134	11	132145598	0.03894	3656	4.27602e-06
	rs11653761	T	G	-0.1359	0.592	17	2716535	0.02451	3656	3.17497e-08
	rs12636848	G	T	0.1242	0.3031	3	147613080	0.02655	3656	2.98401e-06
	rs12763172	C	T	0.132	0.7213	10	85447519	0.02749	3656	1.637e-06
	rs12874404	G	A	0.2221	0.3256	13	108993494	0.0262	3656	3.31284e-17
	rs143003356	A	G	-0.5299	0.0115	4	142016471	0.1157	3656	4.78597e-06
	rs17708396	A	C	2.518	0.0005	5	148410250	0.5212	3656	1.41198e-06
	rs34173062	A	G	0.1453	0.2153	8	145158607	0.02991	3656	1.242e-06
	rs3810559	G	T	-0.1132	0.5444	20	3207749	0.02457	3656	4.24004e-06
	rs4640493	T	A	0.1493	0.83	22	45387786	0.03234	3656	4.01301e-06
	rs551529415	T	C	-0.5751	0.01	19	1157330	0.124	3656	3.62001e-06
	rs7254039	A	G	-0.2668	0.0435	19	14993354	0.05819	3656	4.68004e-06
	rs73192651	T	C	0.442	0.02	13	50212885	0.08807	3656	5.43801e-07
	rs75766272	T	C	-0.3971	0.0201	1	8009985	0.08543	3656	3.46003e-06
	rs77762131	C	G	0.3049	0.045	14	96205838	0.05737	3656	1.13201e-07
	rs974368	A	G	0.1136	0.5141	14	63009549	0.02464	3656	4.17004e-06
IgD- CD38- AC	rs114551034	A	G	-0.2926	0.0509	2	66709035	0.05767	3656	4.08404e-07
	rs115218350	A	T	-1.898	0.0008	3	104146883	0.408	3656	3.408e-06
	rs144295598	A	G	0.5677	0.0103	22	45164171	0.1226	3656	3.77703e-06
	rs421516	A	C	-0.3138	0.9583	17	63135589	0.06366	3656	8.60399e-07
	rs4697617	A	G	0.1401	0.7103	4	25771115	0.02742	3656	3.38602e-07
	rs56741207	G	C	-1.445	0.0018	4	134733663	0.2907	3656	7.03704e-07
	rs61790670	A	C	0.142	0.23	1	84127219	0.0294	3656	1.409e-06
	rs62521107	T	C	-0.2685	0.058	8	118851954	0.05455	3656	8.90902e-07
	rs77146037	G	A	-0.2726	0.0472	1	178195174	0.05953	3656	4.81903e-06
	rs77741094	G	C	-0.627	0.0126	21	42362418	0.1131	3656	3.13899e-08
CD62L- monocyte %monocyte	rs11249570	A	G	-0.1315	0.4578	5	177033794	0.02634	3042	6.29506e-07
	rs117309559	G	A	0.5719	0.013	14	31030304	0.1203	3042	2.071e-06
	rs17624563	G	C	-0.2904	0.0569	5	110456263	0.05766	3042	5.01695e-07
	rs1816932	A	G	0.1467	0.2855	4	56771414	0.02962	3042	7.76694e-07
	rs2399610	G	A	-0.1315	0.4988	5	5737796	0.02718	3042	1.37101e-06
	rs36141595	G	A	-0.1512	0.2516	4	32848987	0.03196	3042	2.34002e-06
	rs45487297	A	T	0.6623	0.0135	14	30153119	0.1201	3042	3.74498e-08
	rs4656708	C	A	-0.3294	0.0457	1	169701466	0.06481	3042	3.93496e-07
	rs4899389	A	G	-0.1913	0.132	14	71667863	0.03943	3042	1.281e-06
	rs4987360	G	A	0.3359	0.2763	1	169664867	0.02969	3042	4.36918e-29
	rs530377	C	T	0.1614	0.2206	9	135337621	0.03252	3042	7.28199e-07
	rs7139370	T	C	0.2947	0.0676	13	109976273	0.0539	3042	4.96295e-08
	rs7150584	T	C	-0.1787	0.1624	14	58316355	0.03646	3042	9.95497e-07
	rs9807014	T	C	-0.2057	0.1333	17	76108637	0.0397	3042	2.34498e-07
	rs9859349	A	G	0.227	0.1205	3	31661754	0.04151	3042	4.89204e-08
CD86+ plasmacytoid DC %DC	rs10170363	T	C	0.1318	0.2944	2	15272805	0.02687	3410	9.80189e-07
	rs11231693	A	G	-0.2631	0.0554	11	63862612	0.05451	3410	1.44601e-06
	rs112496823	C	A	0.1585	0.1771	17	33829583	0.03308	3410	1.72001e-06
	rs116872766	C	G	-0.9025	0.0045	8	77883134	0.1818	3410	7.20195e-07
	rs11811863	T	C	-0.1537	0.2186	1	247577856	0.03086	3410	6.62598e-07
	rs12311260	G	C	0.2649	0.0501	12	18094072	0.0576	3410	4.38399e-06
	rs139557155	G	A	0.277	0.0578	9	77583476	0.05451	3410	3.92799e-07
	rs140090913	A	G	-1.154	0.0028	8	18584959	0.2432	3410	2.174e-06
	rs3845548	T	C	-0.2739	0.2345	1	161507448	0.02938	3410	1.98381e-20
	rs55966096	C	T	-0.1321	0.3085	8	4474949	0.02729	3410	1.36101e-06
	rs61852527	G	A	-0.2768	0.0648	10	90380589	0.05083	3410	5.53694e-08
	rs6463191	A	G	-0.1275	0.3198	7	43492179	0.02658	3410	1.68702e-06
	rs66967216	A	G	-0.3759	0.0265	2	190942111	0.07853	3410	1.76799e-06
	rs6930632	T	C	-0.1504	0.1789	6	155772981	0.03249	3410	3.80803e-06
	rs71381356	C	T	-0.2097	0.0845	17	49908577	0.04494	3410	3.176e-06
	rs75070627	C	T	0.9606	0.0037	15	96560797	0.2005	3410	1.73201e-06
	rs78379738	G	T	0.3227	0.0364	5	148318809	0.06823	3410	2.34202e-06
	rs9513487	G	T	0.131	0.326	13	99428046	0.0268	3410	1.065e-06
	rs9607320	T	C	0.1192	0.6037	22	22202164	0.02572	3410	3.67198e-06
CD33br HLA DR+ CD14dim AC	rs10112702	G	C	-0.2209	0.2034	8	127626066	0.04185	1858	1.464e-07
	rs112790132	A	G	-0.7381	0.0118	3	115423600	0.1481	1858	6.81993e-07
	rs113771439	A	G	0.1922	0.2279	18	5326964	0.03902	1858	9.1199e-07
	rs11618675	A	G	0.4989	0.025	13	49307675	0.1078	1858	3.94403e-06
	rs142786778	A	G	-1.725	0.0019	6	23419953	0.3728	1858	3.96196e-06
	rs143612223	T	A	3.383	0.0005	10	112429560	0.6763	1858	6.22702e-07
	rs182908654	C	T	-2.178	0.0019	7	141084101	0.4366	1858	6.68005e-07
	rs187876923	T	C	0.5732	0.0215	6	125217867	0.1195	1858	1.74301e-06
	rs3865444	A	C	-0.3278	0.2131	19	51727962	0.03915	1858	1.08493e-16
	rs7180375	C	T	0.158	0.4241	15	79157379	0.03442	1858	4.72803e-06
	rs74253876	T	C	-0.2252	0.2177	18	5858361	0.03955	1858	1.45001e-08
	rs76694877	G	T	-0.3759	0.0492	3	27966223	0.07589	1858	7.955e-07
	rs77594041	T	C	0.9334	0.0065	20	20080535	0.2001	1858	3.31703e-06
	rs9548748	T	C	0.1603	0.4774	13	39950178	0.03302	1858	1.30599e-06
CD4+ AC	rs10040274	A	G	0.132	0.2685	5	114822737	0.02702	3652	1.064e-06
	rs117563350	G	A	-0.324	0.0312	6	151699396	0.06938	3652	3.12399e-06
	rs137903114	C	T	-0.9366	0.004	11	130770585	0.1901	3652	8.72107e-07
	rs1849876	C	T	0.1324	0.7529	22	45611053	0.02769	3652	1.81301e-06
	rs3129891	A	G	-0.1631	0.2249	6	32415080	0.03448	3652	2.32097e-06
	rs3184504	C	T	-0.1838	0.5305	12	111884608	0.02676	3652	7.66126e-12
	rs3211602	A	G	-1.654	0.0012	12	58147219	0.3577	3652	3.879e-06
	rs414743	A	G	0.1352	0.2367	21	46512075	0.02918	3652	3.73001e-06
	rs4425753	G	C	0.1776	0.1247	8	15369837	0.0374	3652	2.13501e-06
	rs61935579	A	G	-0.2776	0.0412	12	60195749	0.06065	3652	4.87899e-06
	rs7162344	A	G	-0.1136	0.4295	15	26030485	0.02442	3652	3.37101e-06
	rs72960548	C	T	0.2456	0.073	6	127873865	0.04852	3652	4.341e-07
	rs75697875	G	C	0.2783	0.0439	1	23233895	0.06013	3652	3.80803e-06
	rs9271772	A	G	0.1877	0.774	6	32594275	0.03517	3652	1.006e-07
HLA DR+ CD4+ %T cell	rs10052603	G	A	-0.1031	0.5772	5	10837029	0.02216	3595	3.38704e-06
	rs11641185	T	C	-0.2989	0.7744	16	10986596	0.02511	3595	4.5196e-32
	rs12609975	G	A	-0.1105	0.7039	19	39400504	0.02341	3595	2.434e-06
	rs149004280	T	C	-0.5593	0.0079	22	48226137	0.119	3595	2.67898e-06
	rs1832967	A	C	-0.1195	0.2878	6	66862504	0.02563	3595	3.26302e-06
	rs3104415	C	A	0.1268	0.3819	6	32582577	0.02613	3595	1.28e-06
	rs6071096	C	T	-0.1051	0.6328	20	58624500	0.02228	3595	2.49098e-06
	rs7032773	T	C	-0.1199	0.4182	9	117645562	0.02281	3595	1.54999e-07
	rs79563199	A	C	-0.1399	0.1449	9	130974142	0.03045	3595	4.51596e-06
	rs7972178	T	G	0.1108	0.6476	12	14354060	0.02265	3595	1.05e-06
HLA DR+ CD4+ %lymphocyte	rs11090233	A	G	-0.11	0.611	22	23690325	0.02271	3595	1.33101e-06
	rs116253486	C	T	-1.26	0.0015	3	33925087	0.273	3595	4.062e-06
	rs12609975	G	A	-0.1153	0.7039	19	39400504	0.02408	3595	1.74799e-06
	rs12610775	G	A	-0.1073	0.4302	19	53134203	0.02271	3595	2.39999e-06
	rs140410174	T	C	-0.2205	0.0598	19	1671156	0.04729	3595	3.23899e-06
	rs149004280	T	C	-0.5613	0.0079	22	48226137	0.1224	3595	4.67498e-06
	rs3087456	A	G	-0.3114	0.7662	16	10970902	0.02551	3595	1.34307e-33
	rs3104414	A	G	0.1367	0.3812	6	32582612	0.02822	3595	1.32501e-06
	rs4867947	A	C	0.2016	0.0691	5	169629403	0.04384	3595	4.41205e-06
	rs4906573	C	T	0.1229	0.2399	14	45842287	0.02636	3595	3.25702e-06
	rs7032773	T	C	-0.1334	0.4182	9	117645562	0.02345	3595	1.392e-08
	rs7202106	T	C	0.1276	0.7811	16	84375706	0.02709	3595	2.57899e-06
	rs7972178	T	G	0.1129	0.6476	12	14354060	0.0233	3595	1.30401e-06
HLA DR+ CD8br AC	rs1084560	G	A	-0.1331	0.5721	16	10824872	0.02498	3579	1.06001e-07
	rs11197647	T	G	0.2373	0.0759	10	118142066	0.04575	3579	2.26699e-07
	rs112455120	T	C	0.3535	0.0302	16	10380785	0.07143	3579	7.79399e-07
	rs12029484	G	A	-0.2266	0.0768	1	230111146	0.0462	3579	9.794e-07
	rs138678763	C	T	-0.8815	0.005	8	11817727	0.1709	3579	2.64698e-07
	rs17286630	G	A	-0.3262	0.0337	5	58125959	0.06773	3579	1.52598e-06
	rs2181036	C	T	-0.1446	0.4167	9	117649136	0.02608	3579	3.16599e-08
	rs2516465	T	G	0.1607	0.277	6	31414906	0.03146	3579	3.43297e-07
	rs2808067	C	T	0.1243	0.6642	10	32045932	0.0261	3579	2.01099e-06
	rs3087456	A	G	-0.4286	0.766	16	10970902	0.0278	3579	5.57057e-52
	rs506151	T	C	-0.4162	0.0201	13	110882752	0.08787	3579	2.256e-06
	rs567794	A	G	-0.1197	0.5085	11	107664900	0.02459	3579	1.17801e-06
	rs61500216	C	T	0.2173	0.0742	1	168428587	0.04709	3579	4.05201e-06
	rs6686155	A	C	0.2308	0.0739	1	120406847	0.04753	3579	1.25e-06
	rs72779785	G	A	-0.2122	0.1636	16	10569039	0.03296	3579	1.358e-10
	rs73365443	A	G	0.1456	0.2195	12	85019560	0.02977	3579	1.054e-06
	rs75799568	T	C	1.176	0.0021	13	50104582	0.2558	3579	4.394e-06
	rs75913581	A	G	0.1133	0.4202	14	100653131	0.02474	3579	4.81604e-06
	rs76997602	G	A	-0.4225	0.0176	7	115451309	0.09112	3579	3.67003e-06
	rs771140	G	C	-0.1377	0.7802	1	34612610	0.02952	3579	3.21603e-06
	rs78581629	A	G	-0.1869	0.0965	19	795371	0.0408	3579	4.77903e-06
	rs78744340	A	G	-0.4444	0.0166	2	24474853	0.09699	3579	4.76497e-06
	rs79684162	T	C	0.4692	0.0169	6	142661594	0.09735	3579	1.49699e-06
	rs9378213	G	T	0.2434	0.3061	6	32448398	0.03098	3579	5.15941e-15
CD62L on CD62L+ plasmacytoid DC	rs111528892	A	G	0.4028	0.028	13	27228287	0.08171	2872	8.72308e-07
	rs11773763	T	C	-0.1856	0.2587	7	50271499	0.03003	2872	7.29206e-10
	rs12864970	A	C	0.1188	0.4894	13	26218284	0.02579	2872	4.32504e-06
	rs140893422	A	G	-0.3623	0.0284	9	131575934	0.0776	2872	3.16199e-06
	rs150038452	C	G	0.4551	0.0252	21	27810403	0.08329	2872	5.05103e-08
	rs17058091	C	A	-1.591	0.0016	6	98341767	0.3424	2872	3.51998e-06
	rs343813	T	A	-0.2089	0.2115	1	111334781	0.03169	2872	5.18442e-11
	rs4731265	A	G	0.1345	0.6612	7	125443474	0.02728	2872	8.71104e-07
	rs4987358	T	G	0.3259	0.2441	1	169665551	0.02935	2872	4.42181e-28
	rs62236308	T	G	-0.1699	0.1798	3	31286954	0.03364	2872	4.67305e-07
CD3 on TD CD4+	rs11124860	G	A	-0.1291	0.4754	2	42337670	0.02737	2903	2.48599e-06
	rs139058742	G	A	1.352	0.0024	9	2784214	0.2774	2903	1.14401e-06
	rs142679567	T	C	0.3911	0.0305	2	173083726	0.08237	2903	2.15501e-06
	rs1723018	G	A	0.2737	0.4559	1	167433420	0.02723	2903	2.21208e-23
	rs17779587	T	C	-0.2126	0.1045	2	196205940	0.04558	2903	3.21899e-06
	rs34375977	A	G	0.1576	0.2063	1	17973179	0.03375	2903	3.14398e-06
	rs61814872	T	C	0.2267	0.1028	1	167113055	0.04466	2903	4.11803e-07
	rs62475031	A	G	-0.1387	0.4387	7	76379476	0.02768	2903	5.73799e-07
	rs6535624	A	G	-0.1391	0.4187	4	149587905	0.02809	2903	7.71099e-07
	rs66621175	C	T	0.1468	0.268	12	6965805	0.03042	2903	1.461e-06
	rs72993540	T	G	0.8482	0.0062	11	108746675	0.175	2903	1.322e-06
	rs75334371	C	T	0.7699	0.0071	5	19788744	0.1635	2903	2.61198e-06
	rs7686404	C	T	0.1831	0.1786	4	110748461	0.0376	2903	1.184e-06
CD3 on HLA DR+ T cell	rs111281575	C	G	0.2904	0.0521	1	166737851	0.06132	3060	2.27898e-06
	rs12128267	G	A	-0.1582	0.198	1	222089002	0.03404	3060	3.50002e-06
	rs12596540	G	A	0.2057	0.2521	16	10970476	0.03039	3060	1.55883e-11
	rs17159201	G	A	-1.166	0.0026	7	111686301	0.2517	3060	3.78599e-06
	rs1723018	G	A	0.3893	0.4556	1	167433420	0.02598	3060	4.92153e-49
	rs181802824	G	A	-0.4005	0.0284	5	40515928	0.08205	3060	1.11199e-06
	rs1955077	C	T	-0.1327	0.5497	8	118278954	0.02722	3060	1.149e-06
	rs2742060	A	G	0.183	0.1693	19	55650687	0.03536	3060	2.41002e-07
	rs288415	A	G	0.2768	0.0632	15	98166209	0.0551	3060	5.34995e-07
	rs4668614	A	G	0.1232	0.4763	2	5593978	0.02654	3060	3.62301e-06
	rs61814886	A	G	0.1991	0.1056	1	167136405	0.04343	3060	4.70901e-06
	rs73167431	T	C	-1.747	0.0016	13	21343664	0.3665	3060	1.94402e-06
	rs74723288	A	G	-0.1743	0.1577	2	106644972	0.03675	3060	2.20501e-06
	rs75535842	A	C	-0.2651	0.0577	8	138415335	0.0565	3060	2.81903e-06
	rs76073410	G	T	0.2499	0.0668	17	42400157	0.05382	3060	3.58303e-06
	rs79022968	A	G	0.6947	0.0093	8	125638873	0.137	3060	4.20204e-07
HVEM on T cell	rs10008912	G	A	0.1962	0.5754	4	7148069	0.04231	1247	3.91697e-06
	rs11212429	T	C	-1.345	0.0064	11	107761682	0.256	1247	1.73101e-07
	rs12284339	A	G	-1.363	0.0048	11	107699559	0.2918	1247	3.30202e-06
	rs1499672	G	A	-0.194	0.5978	1	56037629	0.04209	1247	4.47899e-06
	rs1552721	C	G	-0.4352	0.0497	11	7000368	0.09448	1247	4.52002e-06
	rs1886730	C	T	0.2864	0.5778	1	2488608	0.03948	1247	7.00164e-13
	rs2246952	G	A	0.279	0.1371	10	70782592	0.05822	1247	1.84701e-06
	rs3138035	T	C	0.2134	0.2979	17	32645949	0.04403	1247	1.42298e-06
	rs313856	C	T	0.2265	0.7522	19	47298263	0.04776	1247	2.35603e-06
	rs73449242	T	C	0.2877	0.1239	13	24033981	0.06242	1247	4.45102e-06
	rs7738988	A	C	0.2264	0.751	6	83760703	0.04713	1247	1.736e-06
	rs78389375	T	C	-0.5153	0.0357	7	81160961	0.1084	1247	2.249e-06
	rs79388518	C	T	-0.5518	0.0329	18	1705002	0.1189	1247	3.80198e-06
CD127 on CD4+	rs12402082	T	C	0.2591	0.0656	1	231966624	0.05623	2920	4.23497e-06
	rs12634099	A	G	0.1569	0.2255	3	112869208	0.03309	2920	2.20902e-06
	rs28680958	A	G	0.1677	0.2366	1	173848808	0.03223	2920	2.09599e-07
	rs2961795	A	C	0.1506	0.732	5	3009377	0.03135	2920	1.626e-06
CD45 on lymphocyte	rs1004687	T	G	-0.1628	0.4572	3	103810095	0.03474	1635	3.02197e-06
	rs11696662	T	C	0.2795	0.0972	20	39790435	0.05921	1635	2.56201e-06
	rs11706901	G	C	0.2224	0.8459	3	10663917	0.04826	1635	4.35602e-06
	rs117772551	T	C	-0.3833	0.0498	10	56075362	0.08282	1635	3.98896e-06
	rs138535375	T	G	-0.9674	0.0076	18	22152471	0.204	1635	2.31398e-06
	rs150795	G	A	0.1744	0.4526	21	43462379	0.03627	1635	1.66598e-06
	rs282088	A	G	-0.2756	0.8713	6	154260029	0.05373	1635	3.26197e-07
	rs368565398	A	T	0.7271	0.0202	16	89952846	0.1337	1635	6.25706e-08
	rs74789069	G	A	-0.4889	0.0284	12	130989861	0.1055	1635	3.89601e-06
	rs77704135	G	A	0.4592	0.0385	6	26293012	0.09608	1635	1.91602e-06
	rs9559563	C	T	-0.168	0.5731	13	110000129	0.03624	1635	3.86999e-06
CD11b on CD66b++ myeloid cell	rs116849735	C	T	-0.3234	0.072	12	44943100	0.07042	1465	4.75697e-06
	rs12186328	G	A	-0.2334	0.2034	4	154428112	0.04621	1465	4.97302e-07
	rs12204943	A	G	0.2429	0.1638	6	12516245	0.05032	1465	1.527e-06
	rs12345519	A	G	0.8087	0.0113	9	134450016	0.175	1465	4.18004e-06
	rs2377426	G	A	0.2067	0.2276	9	78546389	0.04394	1465	2.79203e-06
	rs3905243	C	T	0.2127	0.2823	1	115355974	0.04075	1465	2.05802e-07
	rs7790850	C	G	0.4514	0.9648	7	154511099	0.09837	1465	4.82903e-06
HLA DR on myeloid DC	rs116007826	G	A	0.8001	0.0686	6	31569745	0.06015	2872	3.1369e-39
	rs116607596	G	A	0.2553	0.0696	3	125955606	0.05443	2872	2.84898e-06
	rs11979208	C	T	0.2542	0.0681	7	80529639	0.05489	2872	3.79001e-06
	rs142640535	G	T	-2.015	0.0012	8	122566151	0.4281	2872	2.64399e-06
	rs2858885	T	C	-0.3187	0.5362	6	32699782	0.0308	2872	1.13292e-24
	rs29221	G	C	0.3075	0.1555	6	29589124	0.04061	2872	4.98655e-14
	rs35525122	A	C	0.8525	0.1179	6	32561283	0.04857	2872	1.38995e-65
	rs42362	C	G	0.1935	0.2639	16	9438363	0.0318	2872	1.305e-09
	rs55971447	T	C	-0.4802	0.2371	1	161515326	0.03135	2872	5.93745e-51
	rs6925683	G	T	0.2917	0.1238	6	33894292	0.04331	2872	1.95299e-11
	rs9267650	T	A	-0.2465	0.2881	6	31824912	0.03657	2872	1.91779e-11
	rs9853546	C	T	0.1592	0.7826	3	73377280	0.03391	2872	2.77997e-06
HLA DR on plasmacytoid DC	rs116007826	G	A	0.751	0.0686	6	31569745	0.06113	2872	7.60852e-34
	rs11644019	T	C	-0.291	0.1398	16	10863414	0.03898	2872	1.10408e-13
	rs11731221	G	C	-0.141	0.3491	4	84168891	0.02861	2872	8.78699e-07
	rs12607423	T	C	-0.1621	0.1898	18	67084661	0.03448	2872	2.70601e-06
	rs144816332	A	G	-0.8192	0.0057	14	67537526	0.1791	2872	4.97496e-06
	rs146863538	C	A	1.974	0.001	19	19396439	0.4037	2872	1.065e-06
	rs16890461	T	C	0.2128	0.0975	8	41189599	0.04473	2872	2.06001e-06
	rs16894020	A	G	0.5556	0.0155	6	28340245	0.1124	2872	8.10793e-07
	rs29221	G	C	0.3186	0.1555	6	29589124	0.04046	2872	4.83281e-15
	rs34039593	G	T	1.217	0.1173	6	32570311	0.0446	2872	6.25173e-146
	rs7204799	G	C	0.5416	0.9713	16	11004549	0.0817	2872	4.00405e-11
	rs7748976	A	G	0.2325	0.1367	6	33890451	0.04076	2872	1.28301e-08
	rs9267650	T	A	-0.3903	0.2883	6	31824912	0.03676	2872	7.30634e-26
	rs9296042	T	C	-0.294	0.5014	6	32736005	0.03041	2872	8.65167e-22
	rs952839	A	G	0.538	0.0151	5	86099942	0.1139	2872	2.44e-06
